# Supplementary material for: Investigating the Relationships Among Gut Microbiota, Inflammatory Cytokines, Cerebrovascular Diseases, and the Mediation Pathways
Source: Mediators Inflamm. 2026 Feb 23;2026:8623083. doi: 10.1155/mi/8623083 (PMC12929643; doi:10.1155/mi/8623083)
Supplement: Supplementary file 1 — Supporting Information 1 Table S1. STROBE‐MR checklist. Table S2. MR analyses of gut microbiota on CeVD by different methods. Table S3. Tests for detecting horizontal and directional pleiotropy in forward MR analysis to detect the causal relationship between gut microbiota and CeVD. Table S4. Reverse MR analyses of CeVD on gut microbiota by different methods. Table S5. Tests for detecting horizontal and directional pleiotropy in reverse MR analysis to detect the causal relationship between gut microbiota and CeVD. Table S6. Multivariable MR analyses of gut microbiota on CeVD after adjusting confounding factors. Table S7. MR analyses of inflammatory cytokines on CeVD by different methods. Table S8. Tests for detecting horizontal and directional pleiotropy in forward MR analysis to detect the causal relationship between inflammatory cytokines and CeVD. Table S9. Reverse MR analyses of CeVD on inflammatory cytokines by different methods. Table S10. Tests for detecting horizontal and directional pleiotropy in reverse MR analysis to detect the causal relationship between inflammatory cytokines and CeVD. Table S11. Mediation effect of gut microbiota on CeVD via inflammatory cytokines. [file MI-2026-8623083-s001.xlsx]

## Sheet: Contents
	Supplementary Tables 1-11
	Investigating the Relationships among Gut Microbiota, Inflammatory Cytokines, Cerebrovascular Diseases, and the Mediation Pathways
Contents	Description
Table S1	STROBE-MR checklist of recommended items to address in reports of Mendelian randomization study
Table S2	MR analyses of gut microbiota on CeVD by different methods
Table S3	Tests for detecting horizontal and directional pleiotropy in forward MR analysis to detect the causal relationship between gut microbiota and CeVD.
Table S4	Reverse MR analyses of CeVD on gut microbiota by different methods.
Table S5	Tests for detecting horizontal and directional pleiotropy in reverse MR analysis to detect the causal relationship between gut microbiota and CeVD.
Table S6	Multivariable MR analyses of gut microbiota on CeVD after adjusting confounding factors
Table S7	MR analyses of inflammatory cytokines on CeVD by different methods
Table S8	Tests for detecting horizontal and directional pleiotropy in forward MR analysis to detect the causal relationship between inflammatory cytokines and CeVD.
Table S9	Reverse MR analyses of CeVD on inflammatory cytokines by different methods.
Table S10	Tests for detecting horizontal and directional pleiotropy in reverse MR analysis to detect the causal relationship between inflammatory cytokines and CeVD.
Table S11	Mediation effect of gut microbiota on CeVD via inflammatory cytokines.

## Sheet: TableS1
Supplementary Table 1. STROBE-MR checklist of recommended items to address in reports of Mendelian randomization study
Item No.	Section	Checklist item	Page No.	Relevant text from manuscript
1	TITLE and ABSTRACT	Indicate Mendelian randomization (MR) as the study’s design in the title and/or the abstract if that is a main purpose of the study	Page 2	Two-sample Mendelian randomization (MR) analysis and causality was inferred using 4 different MR methods.
	INTRODUCTION
2	Background	Explain the scientific background and rationale for the reported study. What is the exposure? Is a potential causal relationship between exposure and outcome plausible? Justify why MR is a helpful method to address the study question	Page 4	The complex interplay within the human body makes it difficult to measure and control confounding factors in studies involving gut microbiota, inflammation, and CeVD. Establishing the temporal relationship between exposure and outcome remains a significant challenge. To address these issues, the application of Mendelian randomization (MR) methods is essential. MR is a statistical technique that u…
3	Objectives	State specific objectives clearly, including pre-specified causal hypotheses (if any). State that MR is a method that, under specific assumptions, intends to estimate causal effects	Page 4	MR is a statistical technique that uses genetic variants as instrumental variables to infer causal relationships between exposures and outcomes (14). Unlike traditional observational studies, MR leverages the fact that genetic variants are fixed at birth, thereby minimizing biases from unmeasured confounding factors and reverse causality (15). Therefore, MR has become a valuable tool in studying …
	METHODS
4	Study design and data sources	Present key elements of the study design early in the article. Consider including a table listing sources of data for all phases of the study. For each data source contributing to the analysis, describe the following:
	a)	Setting: Describe the study design and the underlying population, if possible. Describe the setting, locations, and relevant dates, including periods of recruitment, exposure, follow-up, and data collection, when available.	Figure 1	The study flowchart is shown in Figure 1. we obtained published GWAS summary data encompassing traits like gut microbiota, inflammatory cytokines, and CeVD, and written informed consent was provided by all participants in the original studies.
	b)	Participants: Give the eligibility criteria, and the sources and methods of selection of participants. Report the sample size, and whether any power or sample size calculations were carried out prior to the main analysis	Page 5	GWAS summary statistics for GM were obtained from the FINRISK 2022 cohort including 5,959 subjects (21). Raw data were generated by matching human genotypes and shotgun fecal metagenome sequencing, and almost 8 million genetic variants were analyzed. Setting GTDB database as the reference (22), all the data were annotated to a total of 471 microbial taxa belonging to 11 phyla, 19 classes, 24 orde…
	c)	Describe measurement, quality control and selection of genetic variants	Pages 5-6	We selected SNPs that are strongly associated with gut microbiota and inflammatory cytokines as IVs, using a significance threshold of P < 1e-05 (25). To minimize potential bias from linkage disequilibrium, we applied the clumping procedure in PLINK software, with a cutoff of r² < 0.001 and a window size of 10,000 kb. Furthermore, to avoid weak instrument bias, we retained IVs with F-statistics g…
	d)	For each exposure, outcome, and other relevant variables, describe methods of assessment and diagnostic criteria for diseases	Page 5	GWAS summary statistics for GM were obtained from the FINRISK 2022 cohort including 5,959 subjects (21). Raw data were generated by matching human genotypes and shotgun fecal metagenome sequencing, and almost 8 million genetic variants were analyzed. Setting GTDB database as the reference (22), all the data were annotated to a total of 471 microbial taxa belonging to 11 phyla, 19 classes, 24 orde…
	e)	Provide details of ethics committee approval and participant informed consent, if relevant	Page 9	All analyses were based on publicly available summary statistics, which do not require ethical approval and consent.
5	Assumptions	Explicitly state the three core IV assumptions for the main analysis (relevance, independence and exclusion restriction) as well assumptions for any additional or sensitivity analysis	Page 12, Table S2	1) IVs are related to exposure factors; 2) IVs are not associated with confounding factors; and 3) IVs are not related to outcome variables and only act on outcome variables through exposure factors.
6	Statistical methods: main analysis	Describe statistical methods and statistics used
	a)	Describe how quantitative variables were handled in the analyses (i.e., scale, units, model)	Page 10, Table S2	Summary meta-analysis statistics of gut microbiota were retrieved from the MiBioGen consortium including 18,340 multi-ethnic subjects from 24 cohorts (56). After extracting DNA from stool samples, data were obtained using 16S rRNA gene sequencing, annotated at genus and higher taxonomic levels to characterize gut microbiota components. Table S9 reports the details of other quantitative variables …
	b)	Describe how genetic variants were handled in the analyses and, if applicable, how their weights were selected	Page 10	(1) SNPs associated with the exposure were chosen based on a locus-wide significance threshold of P < 1E-05 (58). (2) To ensure independence, the PLINK clumping method was applied with a 10,000 kb window and r2 < 0.001 (59). (3) Palindromic SNPs and those with minor allele frequencies below 0.1 were excluded. (4) Selected SNPs were required to have F-statistics exceeding 10 to mitigate weak instr…
	c)	Describe the MR estimator (e.g. two-stage least squares, Wald ratio) and related statistics. Detail the included covariates and, in case of two-sample MR, whether the same covariate set was used for adjustment in the two samples	Page 11, Supplementary materials	Because the exposure comprising multiple IVs, inverse-variance weighted (IVW), maximum likelihood, MR-Egger, weighted median, and MR.RAPS methods were used to infer causality. IVW usually provides the highest statistical power (38); therefore, it is preferred, whereas other methods are used as supplements. IVW uses a meta-analysis to combine the Wald ratio estimates of each IV, where the intercep…
	d)	Explain how missing data were addressed	Not mentioned
	e)	If applicable, indicate how multiple testing was addressed	Not applicable
7	Assessment of assumptions	Describe any methods or prior knowledge used to assess the assumptions or justify their validity	Page 6	The primary MR method employed is inverse variance weighting (IVW), as it typically offers the highest statistical power (27). IVW is a meta-analysis approach that combines wald ratio estimates from each IV while setting the intercept to zero (28). This method provides the most accurate and unbiased causal estimates, assuming the absence of horizontal pleiotropy (29). To minimize the risk of Type…
8	Sensitivity analyses and additional analyses	Describe any sensitivity analyses or additional analyses performed (e.g. comparison of effect estimates from different approaches, independent replication, bias analytic techniques, validation of instruments, simulations)	Pages 6-7	To improve the accuracy of our estimates, we performed the Cochran Q test to assess heterogeneity. In the presence of significant heterogeneity (P < 0.05), we used a random effects model; otherwise, a fixed effects model was applied. Additionally, we employed the MR-Egger intercept and the Mendelian randomization pleiotropy residual sum and outlier (MR-PRESSO) global test to detect horizontal ple…
9	Software and pre-registration
	a)	Name statistical software and package(s), including version and settings used	Supplementary materials	All MR analyses were performed in R (version 4.4.0) software, using the “TwoSampleMR” (version 0.5.7) (https://github.com/MRCIEU/TwoSampleMR) and “MR-PRESSO” (version 1.0) (https://github.com/rondolab/MR-PRESSO) packages.
	b)	State whether the study protocol and details were pre-registered (as well as when and where)	Not mentioned
	RESULTS
10	Descriptive data
	a)	Report the numbers of individuals at each stage of included studies and reasons for exclusion. Consider use of a flow diagram	Figure 1	The numbers of individuals included study was already provided in the Figure 1 and Data sources section
	b)	Report summary statistics for phenotypic exposure(s), outcome(s), and other relevant variables (e.g. means, SDs, proportions)	Figure 1	The summary statistics for phenotypic exposure(s), outcome(s), and other relevant variables included study was already provided in the Figure 1 and Data sources section
	c)	If the data sources include meta-analyses of previous studies, provide the assessments of heterogeneity across these studies	Not mentioned
	d)	For two-sample MR:	Pages 6-7	These GWAS sample populations needed to be predominantly of European descent and largely independent of each other.
		i. Provide justification of the similarity of the genetic variant-exposure associations between the exposure and outcome samples
		ii. Provide information on the number of individuals who overlap between the exposure and outcome studies
11	Main results
	a)	Report the associations between genetic variant and exposure, and between genetic variant and outcome, preferably on an interpretable scale	Pages 5-6	(1) SNPs associated with the exposure were chosen based on a locus-wide significance threshold of P < 1E-05 (58). (2) To ensure independence, the PLINK clumping method was applied with a 10,000 kb window and r2 < 0.001 (59). (3) Palindromic SNPs and those with minor allele frequencies below 0.1 were excluded. (4) Selected SNPs were required to have F-statistics exceeding 10 to mitigate weak instr…
	b)	Report MR estimates of the relationship between exposure and outcome, and the measures of uncertainty from the MR analysis, on an interpretable scale, such as odds ratio or relative risk per SD difference	Pages 5-6	(1) SNPs associated with the exposure were chosen based on a locus-wide significance threshold of P < 1E-05 (58). (2) To ensure independence, the PLINK clumping method was applied with a 10,000 kb window and r2 < 0.001 (59). (3) Palindromic SNPs and those with minor allele frequencies below 0.1 were excluded. (4) Selected SNPs were required to have F-statistics exceeding 10 to mitigate weak instr…
	c)	If relevant, consider translating estimates of relative risk into absolute risk for a meaningful time period	Not mentioned
	d)	Consider plots to visualize results (e.g. forest plot, scatterplot of associations between genetic variants and outcome versus between genetic variants and exposure)	Figure 3, 4	Figure 3, 4
12	Assessment of assumptions
	a)	Report the assessment of the validity of the assumptions	Table S2, S7	Table S2, S7
	b)	Report any additional statistics (e.g., assessments of heterogeneity across genetic variants, such as I2, Q statistic or E-value)	Table S3, S5, S6, S8, S10	Table S3, S5, S8, S10 reported the reverse MR results, Table S3 showed the multivariable MR results.
13	Sensitivity analyses and additional analyses
	a)	Report any sensitivity analyses to assess the robustness of the main results to violations of the assumptions	Table S1-5, S7-10	Table S1-5, S7-10 reported Q-statistics for assessment of heterogeneity, pleiotropy, and the results by using different MR methods.
	b)	Report results from other sensitivity analyses or additional analyses	Table S3, S5, S6, S8, S10	Table S3, S5, S6, S8, S10 reported the results of MR-PRESSO analysis.
	c)	Report any assessment of direction of causal relationship (e.g., bidirectional MR)	Table S4, S9	We conducted a reverse MR analysis of CeVD on gut microbiota and inflammatory cytokines.
	d)	When relevant, report and compare with estimates from non-MR analyses	Not mentioned
	e)	Consider additional plots to visualize results (e.g., leave-one-out analyses)	Figure S1-6	Figure S1-6
	DISCUSSION
14	Key results	Summarize key results with reference to study objectives	Page 10	In this study, we identified causal relationships between 33 gut microbiota species and CVD. After adjusting for more than two confounding factors, the causal associations of 6 gut microbiota species remained statistically significant. 17 inflammatory cytokines showed significant associations with different CeVD subtypes.
15	Limitations	Discuss limitations of the study, taking into account the validity of the IV assumptions, other sources of potential bias, and imprecision. Discuss both direction and magnitude of any potential bias and any efforts to address them	Page 12	However, we acknowledge some limitations in this study. Firstly, because few IVs reached genome-wide significance, the threshold for exposure IVs was set to 1e-05, but all IVs in this study demonstrating robust instrument strength through F-statistic test. Secondly, the primary GWAS datasets comprised most European-ancestry participants, necessitating cautious interpretation of trans-ethnic appli…
16	Interpretation
	a)	Meaning: Give a cautious overall interpretation of results in the context of their limitations and in comparison with other studies	Pages 12	See discussion section for detailed information.
	b)	Mechanism: Discuss underlying biological mechanisms that could drive a potential causal relationship between the investigated exposure and the outcome, and whether the gene-environment equivalence assumption is reasonable. Use causal language carefully, clarifying that IV estimates may provide causal effects only under certain assumptions	Pages 10-12	See discussion section for detailed information.
	c)	Clinical relevance: Discuss whether the results have clinical or public policy relevance, and to what extent they inform effect sizes of possible interventions	Pages 10-12	See discussion section for detailed information.
17	Generalizability	Discuss the generalizability of the study results (a) to other populations, (b) across other exposure periods/timings, and (c) across other levels of exposure	Page 12	most of the original GWAS studies were conducted on Europeans, limiting the generalizability of our results to other ethnicities.
	OTHER INFORMATION
18	Funding	Describe sources of funding and the role of funders in the present study and, if applicable, sources of funding for the databases and original study or studies on which the present study is based	Supplementary materials	This study was financially supported by the National Natural Science Foundation of China (82360665), the Natural Science Foundation of Hunan Province (2024JJ7406, 2025JJ60925), the Scientific Research Project of Education Department of Hunan Province (24A0383), and the National Undergraduate Innovation Training Program Project (S202510531068).
19	Data and data sharing	Provide the data used to perform all analyses or report where and how the data can be accessed, and reference these sources in the article. Provide the statistical code needed to reproduce the results in the article, or report whether the code is publicly accessible and if so, where	Table S2	The data used in this study is freely available for download in the MiBioGen consortium (https://mibiogen.gcc.rug.nl/), FinnGen platform (https://www.finngen.fi/en), GWAS Catalog (https://www.ebi.ac.uk/gwas/), and CDKP database (https://cd.hugeamp.org/), respectively.
20	Conflicts of Interest	All authors should declare all potential conflicts of interest	Supplementary materials	The authors declare that the research was conducted in the absence of any commercial or financial relationships that could be construed as a potential conflict of interest.

## Sheet: TableS2
Supplementary Table 2. MR analyses of gut microbiota on CeVD by different methods
Exposure	Outcome	nSNP	F statistics	h² estimates(%)	Maximum likelihood			Inverse variance weighted			MR.RAPS			BMWR
					OR(95%CI)	P		OR(95%CI)	P		OR(95%CI)	P		OR(95%CI)	P
Alistipes shahii	IS	14	22.1008	0.18	0.940(0.895,0.989)	0.0160769		0.942(0.892,0.995)	0.0321654		0.938(0.892,0.986)	0.0121239		0.936(0.889,0.986)	0.0122341
CAG-273 sp003534295	IS	15	21.0423	0.63	0.940(0.892,0.990)	0.0202641		0.943(0.889,0.999)	0.0479266		0.936(0.889,0.986)	0.0129003		0.935(0.885,0.989)	0.0191515
CAG-345 sp000433315	IS	19	22.3388	0.33	1.065(1.023,1.108)	0.00205015		1.064(1.013,1.117)	0.0139444		1.067(1.024,1.111)	0.00202061		1.066(1.015,1.120)	0.0109172
CAG-873 sp001701165	IS	22	21.8522	0.09	1.090(1.045,1.136)	5.44892e-05		1.082(1.027,1.140)	0.00314204		1.089(1.045,1.135)	5.49626e-05		1.091(1.040,1.146)	0.000418906
Clostridium saudiense	IS	15	22.5579	0.55	0.919(0.865,0.976)	0.00576241		0.920(0.860,0.985)	0.01603		0.916(0.862,0.974)	0.00473099		0.919(0.853,0.990)	0.0260907
Faecalitalea cylindroides	IS	12	22.1764	0.14	1.146(1.021,1.285)	0.0206609		1.141(1.013,1.285)	0.0295514		1.148(1.020,1.292)	0.0221268		1.138(1.002,1.294)	0.0472027
Prevotella sp002933775	IS	12	22.0052	0.47	0.889(0.810,0.976)	0.013279		0.891(0.812,0.976)	0.0132889		0.889(0.806,0.981)	0.0187715		0.888(0.807,0.978)	0.0156203
Provencibacterium massiliense	IS	17	22.2459	0.1	1.140(1.020,1.275)	0.0214221		1.137(1.012,1.279)	0.0313542		1.145(1.022,1.283)	0.0191878		1.145(1.021,1.285)	0.0205812
UBA1066 sp900317515	IS	9	22.6737	0.37	0.717(0.536,0.960)	0.0254472		0.726(0.548,0.962)	0.0259307		0.717(0.531,0.968)	0.0297719		0.712(0.522,0.971)	0.0319337
Akkermansia muciniphila B	ICH	22	22.5169	0.22	0.889(0.796, 0.994)	0.0387392		0.890(0.797, 0.994)	0.0382496		0.893(0.798, 0.998)	0.0462095		0.896(0.799, 1.004)	0.0589338
Bacteroides A plebeius A	ICH	14	21.3058	0.59	0.833(0.700, 0.992)	0.0402567		0.836(0.708, 0.988)	0.0358046		0.860(0.731, 1.011)	0.0677653		0.865(0.736, 1.018)	0.0802111
Bacteroides clarus	ICH	15	23.8214	0.12	0.728(0.590, 0.897)	0.00295168		0.726(0.584, 0.903)	0.00394084		0.717(0.578, 0.889)	0.00243036		0.718(0.579, 0.889)	0.00242271
CAG-145 sp002320005	ICH	10	22.8371	0.41	0.513(0.299, 0.881)	0.0155552		0.519(0.308, 0.874)	0.0136879		0.508(0.290, 0.890)	0.0178913		0.514(0.295, 0.893)	0.0182585
Desulfovibrio piger	ICH	24	21.4774	0.08	0.875(0.777, 0.985)	0.027179		0.875(0.773, 0.990)	0.0333884		0.867(0.768, 0.977)	0.0197628		0.866(0.762, 0.984)	0.0269818
Eubacterium R coprostanoligenes	ICH	18	22.3539	0.53	0.663(0.471, 0.933)	0.0183362		0.657(0.462, 0.934)	0.0191817		0.643(0.453, 0.914)	0.0138542		0.649(0.440, 0.959)	0.029945
Butyricimonas sp900258545	ICH	19	22.4669	0.24	0.641(0.415, 0.989)	0.04424		0.632(0.414, 0.966)	0.033951		0.624(0.397, 0.980)	0.0405974		0.628(0.403, 0.979)	0.0402197
Faecalicoccus pleomorphus	ICH	18	21.3396	0.45	0.645(0.489, 0.850)	0.00181938		0.640(0.490, 0.836)	0.00106258		0.632(0.472, 0.845)	0.00197053		0.632(0.474, 0.842)	0.00169161
GCA-900066755 sp900066755	ICH	19	23.0363	0.17	1.472(1.015, 2.133)	0.0413882		1.453(1.002, 2.107)	0.0485654		1.481(1.014, 2.164)	0.0422701		1.468(0.959, 2.247)	0.0771603
Lactobacillus B ruminis	ICH	25	23.7477	0.31	1.224(1.030, 1.454)	0.0218183		1.218(1.028, 1.444)	0.022612		1.227(1.026, 1.466)	0.0247649		1.222(1.013, 1.474)	0.0362145
Prevotella sp000436915	ICH	19	21.2913	0.07	0.859(0.746, 0.989)	0.0348398		0.861(0.749, 0.991)	0.0363278		0.860(0.740, 0.999)	0.0492013		0.857(0.737, 0.995)	0.0430551
Ruminococcus A sp000432335	ICH	19	21.9788	0.57	1.627(1.139, 2.324)	0.00748698		1.603(1.129, 2.277)	0.00838978		1.628(1.122, 2.363)	0.0103534		1.617(1.108, 2.359)	0.0127515
UBA1375 sp002305795	ICH	18	21.9203	0.2	0.712(0.523, 0.970)	0.0314312		0.707(0.513, 0.976)	0.0347556		0.660(0.485, 0.898)	0.00826717		0.634(0.454, 0.884)	0.00725987
Victivallis sp002998355	ICH	14	23.0095	0.49	0.757(0.629, 0.912)	0.00332258		0.766(0.611, 0.960)	0.0205698		0.752(0.625, 0.904)	0.00248042		0.764(0.612, 0.954)	0.017644
CAG-1000 sp000434555	SAH	8	22.7918	0.15	0.743(0.593,0.930)	0.00944108		0.754(0.603,0.944)	0.0137707		0.743(0.592,0.933)	0.0106012		0.747(0.582,0.958)	0.0217249
CAG-510 sp002432425	SAH	8	22.5517	0.43	2.008(1.205,3.345)	0.00743358		1.990(1.210,3.273)	0.00667565		2.008(1.172,3.439)	0.0111664		2.003(1.183,3.390)	0.00970592
Eisenbergiella sp900066775	SAH	10	21.3314	0.26	1.326(1.010,1.742)	0.0425418		1.308(1.005,1.703)	0.0457663		1.324(0.999,1.754)	0.0506254		1.333(1.003,1.770)	0.0474082
CHKCI006 sp900018345	SAH	10	22.9146	0.61	1.473(1.018,2.132)	0.0397876		1.449(1.012,2.077)	0.043062		1.472(1.006,2.153)	0.0466795		1.477(0.993,2.198)	0.0543352
Escherichia flexneri	SAH	7	20.9026	0.35	1.383(1.037,1.844)	0.0272179		1.376(1.041,1.817)	0.0247191		1.383(1.020,1.875)	0.0368971		1.386(1.030,1.864)	0.0310452
Faecalicatena sp002161355	SAH	4	20.9441	0.09	0.484(0.249,0.941)	0.0323948		0.497(0.250,0.990)	0.0467945		0.484(0.244,0.962)	0.03851		0.486(0.234,1.008)	0.0524749
Faecalicoccus pleomorphus	SAH	3	21.7532	0.51	4.183(1.994,8.773)	5.44892e-05		4.174(2.168,8.036)	5.44892e-05		4.183(1.913,9.145)	5.44892e-05		4.285(1.997,9.193)	5.44892e-05
Intestinimonas massiliensis	SAH	4	25.0388	0.28	2.227(1.046,4.741)	0.0378628		2.156(1.055,4.406)	0.0351636		2.227(1.030,4.817)	0.0419631		2.250(1.021,4.961)	0.0443986
Ruminococcus C sp000437255	SAH	10	21.1728	0.39	0.708(0.546,0.918)	0.00904407		0.716(0.521,0.983)	0.0386394		0.697(0.537,0.905)	0.00678194		0.702(0.508,0.969)	0.0316301
Terrisporobacter othiniensis	SAH	5	21.2799	0.16	0.562(0.349,0.905)	0.0177027		0.576(0.369,0.899)	0.0150554		0.562(0.344,0.917)	0.0211204		0.544(0.332,0.893)	0.0161487

## Sheet: TableS3
Supplementary Table 3. Tests for detecting horizontal and directional pleiotropy in forward MR analysis to detect the causal relationship between gut microbiota and CeVD.
Exposure	Outcome	MR-PRESSO Global test			MR-Egger intercept pEgger				Cochran's Q test
		MR-PRESSO RSSobs	P value		Egger-intercept	Standard Error	P value		IVW (P)	MR-Egger (P)
Alistipes shahii	IS	19.2448	0.225		0.00282215	0.00863094	0.749316		0.178134	0.137632
CAG-273 sp003534295	IS	21.0881	0.215		0.0168062	0.00984015	0.111403		0.178857	0.293205
CAG-345 sp000433315	IS	31.1351	0.061		-0.00120849	0.00827598	0.88562		0.0534338	0.0387179
CAG-873 sp001701165	IS	41.0495	0.02		-0.00163278	0.00933472	0.862905		0.0142686	0.0100061
Clostridium saudiense	IS	21.7589	0.197		0.00267962	0.0113102	0.816411		0.162376	0.123545
Faecalitalea cylindroides	IS	14.753	0.368		0.00521831	0.0101559	0.618538		0.332753	0.278239
Prevotella sp002933775	IS	6.60097	0.886		0.00237607	0.0100467	0.817817		0.915262	0.873616
Provencibacterium massiliense	IS	21.4881	0.272		-0.00412737	0.0112396	0.718586		0.269344	0.222113
UBA1066 sp900317515	IS	8.39026	0.603		-0.01679	0.0130218	0.238234		0.5973	0.68625
Akkermansia muciniphila B	ICH	19.9448	0.686		0.0264726	0.0173272	0.142223		0.749925	0.829913
Bacteroides A plebeius A	ICH	12.6483	0.632		0.0299902	0.0335746	0.38929		0.617004	0.604709
Bacteroides clarus	ICH	18.0987	0.322		0.0274775	0.0324941	0.413061		0.309475	0.293423
CAG-145 sp002320005	ICH	8.17136	0.699		0.0257835	0.0335412	0.464151		0.665581	0.632059
Desulfovibrio piger	ICH	30.3669	0.257		-0.0137623	0.0207999	0.515065		0.251208	0.227472
Eubacterium R coprostanoligenes	ICH	21.2132	0.37		0.00186944	0.0335791	0.956292		0.331356	0.271407
Butyricimonas sp900258545	ICH	13.7875	0.816		0.0143138	0.0224428	0.532109		0.820703	0.794816
Faecalicoccus pleomorphus	ICH	12.6839	0.863		0.00888954	0.02116	0.679992		0.827064	0.786407
GCA-900066755 sp900066755	ICH	21.4368	0.377		0.000976282	0.0238673	0.967849		0.392262	0.329048
Lactobacillus B ruminis	ICH	22.1601	0.671		-0.00952919	0.0175814	0.59303		0.687675	0.650002
Prevotella sp000436915	ICH	8.22801	0.988		0.00956753	0.0187576	0.616567		0.985952	0.981215
Ruminococcus A sp000432335	ICH	16.3892	0.678		0.0220973	0.0329694	0.51171		0.684039	0.650945
UBA1375 sp002305795	ICH	25.7734	0.21		-0.0403435	0.0156942	0.0205294		0.230883	0.577113
Victivallis sp002998355	ICH	25.2402	0.083		-0.0531623	0.0368244	0.174427		0.0639669	0.106849
CAG-1000 sp000434555	SAH	10.2476	0.409		-0.0342484	0.0333831	0.344498		0.340944	0.34691
CAG-510 sp002432425	SAH	4.21623	0.886		-0.0324841	0.0298966	0.31895		0.853059	0.905619
Eisenbergiella sp900066775	SAH	9.97211	0.554		0.00280383	0.0307876	0.929676		0.543159	0.443051
CHKCI006 sp900018345	SAH	10.8303	0.473		0.0342331	0.0526745	0.53397		0.482993	0.424735
Escherichia flexneri	SAH	2.82377	0.919		-0.00626847	0.0354937	0.866747		0.91018	0.839404
Faecalicatena sp002161355	SAH	6.47612	0.401		-0.0794358	0.0815455	0.432737		0.319041	0.303801
Faecalicoccus pleomorphus	SAH	-	-		0.233304	0.433254	0.685532		0.853979	0.872576
Intestinimonas massiliensis	SAH	5.62496	0.45		-0.0231263	0.351041	0.953467		0.393405	0.225147
Ruminococcus C sp000437255	SAH	18.5397	0.12		-0.00259186	0.0458447	0.956302		0.095244	0.0623238
Terrisporobacter othiniensis	SAH	5.45197	0.537		-0.0525594	0.0406967	0.287039		0.540579	0.697111

## Sheet: TableS4
Supplementary Table 4. Reverse MR analyses of CeVD on gut microbiota by different methods.
Exposure	Outcome	nSNP	F statistics	Maximum likelihood			Inverse variance weighted			MR.RAPS			BMWR
				β(95%CI)	P		β(95%CI)	P		β(95%CI)	P		β(95%CI)	P
IS	Alistipes shahii	17	39.3351	-0.095(-0.235,0.045)	0.184369		-0.097(-0.264,0.071)	0.257827		-0.100(-0.241,0.042)	0.16648		-0.094(-0.268,0.080)	0.289549
IS	CAG-273 sp003534295	17	39.3351	-0.047(-0.213,0.120)	0.582972		-0.047(-0.228,0.134)	0.611824		-0.048(-0.216,0.120)	0.574236		-0.049(-0.239,0.140)	0.60976
IS	CAG-345 sp000433315	17	39.3351	-0.041(-0.192,0.109)	0.590289		-0.043(-0.192,0.107)	0.575748		-0.043(-0.198,0.111)	0.583271		-0.043(-0.196,0.109)	0.578292
IS	CAG-873 sp001701165	17	39.3351	-0.096(-0.266,0.074)	0.267094		-0.097(-0.268,0.074)	0.264308		-0.099(-0.272,0.073)	0.258304		-0.099(-0.276,0.078)	0.272396
IS	Clostridium saudiense	17	39.3351	-0.098(-0.233,0.037)	0.153034		-0.100(-0.233,0.033)	0.141575		-0.102(-0.240,0.035)	0.14504		-0.103(-0.240,0.034)	0.141715
IS	Faecalitalea cylindroides	17	39.3351	-0.035(-0.114,0.045)	0.391327		-0.036(-0.115,0.043)	0.377163		-0.036(-0.118,0.045)	0.384231		-0.036(-0.117,0.045)	0.380674
IS	Prevotella sp002933775	17	39.3351	0.047(-0.052,0.146)	0.352352		0.045(-0.060,0.151)	0.401417		0.047(-0.054,0.147)	0.361786		0.047(-0.063,0.157)	0.399004
IS	Provencibacterium massiliense	17	39.3351	-0.024(-0.094,0.045)	0.486836		-0.024(-0.093,0.044)	0.487019		-0.025(-0.096,0.046)	0.495642		-0.025(-0.095,0.045)	0.487875
IS	UBA1066 sp900317515	17	39.3351	0.000(-0.040,0.040)	0.995722		0.000(-0.056,0.057)	0.997116		0.000(-0.039,0.040)	0.995652		-0.003(-0.061,0.055)	0.927299
ICH	Akkermansia muciniphila B	7	23.654	-0.047(-0.162,0.068)	0.421187		-0.045(-0.206,0.117)	0.586529		-0.049(-0.162,0.064)	0.396481		-0.065(-0.218,0.088)	0.402792
ICH	Bacteroides A plebeius A	7	23.654	0.079(-0.032,0.191)	0.163378		0.075(-0.068,0.218)	0.30582		0.079(-0.033,0.192)	0.165358		0.082(-0.068,0.232)	0.283968
ICH	Bacteroides clarus	7	23.654	0.023(-0.067,0.114)	0.61611		0.023(-0.067,0.112)	0.620952		0.023(-0.071,0.117)	0.629393		0.021(-0.079,0.120)	0.680497
ICH	CAG-145 sp002320005	7	23.654	-0.029(-0.068,0.010)	0.151315		-0.028(-0.066,0.011)	0.157607		-0.029(-0.069,0.012)	0.163237		-0.027(-0.067,0.014)	0.194827
ICH	Desulfovibrio piger	7	23.654	0.006(-0.097,0.109)	0.907008		0.006(-0.096,0.108)	0.907752		0.006(-0.102,0.114)	0.911437		0.010(-0.097,0.117)	0.853739
ICH	Eubacterium R coprostanoligenes	7	23.654	-0.001(-0.051,0.048)	0.953106		-0.001(-0.051,0.048)	0.952627		-0.002(-0.053,0.050)	0.954158		-0.001(-0.053,0.051)	0.968785
ICH	Butyricimonas sp900258545	7	23.654	-0.004(-0.036,0.029)	0.824493		-0.004(-0.036,0.029)	0.824796		-0.004(-0.039,0.031)	0.834752		-0.004(-0.038,0.030)	0.830945
ICH	GCA-900066755 sp900066755	7	23.654	0.019(-0.026,0.065)	0.400266		0.019(-0.028,0.066)	0.431353		0.019(-0.027,0.066)	0.415013		0.019(-0.034,0.073)	0.476199
ICH	Lactobacillus B ruminis	7	23.654	-0.020(-0.095,0.054)	0.590043		-0.020(-0.094,0.054)	0.592802		-0.020(-0.098,0.057)	0.606401		-0.021(-0.099,0.056)	0.588031
ICH	Prevotella sp000436915	7	23.654	0.024(-0.070,0.117)	0.620217		0.022(-0.085,0.130)	0.683546		0.024(-0.071,0.118)	0.625729		0.045(-0.074,0.163)	0.459137
ICH	Ruminococcus A sp000432335	7	23.654	0.001(-0.048,0.049)	0.977531		0.001(-0.055,0.057)	0.981606		0.001(-0.048,0.050)	0.977987		0.003(-0.056,0.061)	0.92724
ICH	UBA1375 sp002305795	7	23.654	-0.010(-0.057,0.037)	0.673782		-0.010(-0.056,0.036)	0.673936		-0.010(-0.059,0.039)	0.690646		-0.010(-0.058,0.039)	0.694493
ICH	Victivallis sp002998355	7	23.654	-0.116(-0.220,-0.011)	0.0300325		-0.113(-0.216,-0.011)	0.0294552		-0.116(-0.225,-0.007)	0.0375369		-0.114(-0.223,-0.006)	0.0394312
SAH	CAG-1000 sp000434555	19	31.7804	-0.002(-0.055,0.051)	0.942302		-0.002(-0.055,0.051)	0.942925		-0.002(-0.057,0.053)	0.943716		-0.003(-0.058,0.051)	0.903914
SAH	CAG-510 sp002432425	19	31.7804	0.005(-0.018,0.028)	0.687629		0.005(-0.021,0.031)	0.724636		0.005(-0.019,0.028)	0.682089		0.005(-0.020,0.030)	0.699957
SAH	Eisenbergiella sp900066775	19	31.7804	0.022(-0.022,0.065)	0.326391		0.021(-0.021,0.064)	0.329595		0.022(-0.023,0.066)	0.338095		0.023(-0.021,0.066)	0.312688
SAH	CHKCI006 sp900018345	19	31.7804	-0.006(-0.038,0.027)	0.736035		-0.005(-0.037,0.026)	0.73429		-0.006(-0.038,0.027)	0.73739		-0.005(-0.038,0.028)	0.76334
SAH	Escherichia flexneri	19	31.7804	-0.005(-0.056,0.047)	0.857501		-0.005(-0.056,0.047)	0.860095		-0.005(-0.057,0.048)	0.857909		-0.004(-0.059,0.051)	0.895219
SAH	Faecalicatena sp002161355	19	31.7804	0.027(-0.002,0.056)	0.0687018		0.027(-0.002,0.056)	0.0704745		0.027(-0.003,0.057)	0.0775925		0.028(-0.002,0.057)	0.0694763
SAH	Intestinimonas massiliensis	19	31.7804	-0.005(-0.030,0.020)	0.695133		-0.005(-0.032,0.023)	0.735794		-0.005(-0.030,0.020)	0.701319		-0.006(-0.034,0.023)	0.70413
SAH	Ruminococcus C sp000437255	19	31.7804	-0.017(-0.069,0.034)	0.507485		-0.017(-0.067,0.034)	0.512942		-0.017(-0.070,0.035)	0.515628		-0.017(-0.069,0.035)	0.519391
SAH	Terrisporobacter othiniensis	19	31.7804	0.008(-0.028,0.043)	0.680034		0.007(-0.028,0.042)	0.683908		0.008(-0.029,0.044)	0.685966		0.007(-0.029,0.043)	0.710317

## Sheet: TableS5
Supplementary Table 5. Tests for detecting horizontal and directional pleiotropy in reverse MR analysis to detect the causal relationship between gut microbiota and CeVD.
Exposure	Outcome ID	MR-PRESSO Global test			MR-Egger intercept pEgger				Cochran's Q test
		MR-PRESSO RSSobs	P value		Egger-intercept	Standard Error	P value		IVW (P)	MR-Egger (P)
IS	Alistipes shahii	26.2082	0.121		-0.0107864	0.0298604	0.722968		0.100162	0.0773384
IS	CAG-273 sp003534295	21.9314	0.254		0.0292863	0.0316176	0.368972		0.240266	0.236793
IS	CAG-345 sp000433315	10.3378	0.884		0.00146157	0.0259369	0.955806		0.898631	0.859105
IS	CAG-873 sp001701165	18.7653	0.436		-0.0422143	0.0291115	0.167621		0.411417	0.487636
IS	Clostridium saudiense	16.4713	0.546		-0.0156964	0.0231544	0.508156		0.56535	0.526379
IS	Faecalitalea cylindroides	12.6964	0.794		0.0032775	0.0137188	0.814411		0.785834	0.729823
IS	Prevotella sp002933775	21.1236	0.301		-0.0200703	0.018254	0.288883		0.280097	0.29656
IS	Provencibacterium massiliense	10.4653	0.903		-0.00272306	0.0119097	0.822235		0.895131	0.857539
IS	UBA1066 sp900317515	37.5172	0.01		0.0245495	0.00790811	0.00725248		0.00608996	0.154428
ICH	Akkermansia muciniphila B	17.9699	0.077		0.000308126	0.038008	0.993845		0.0437952	0.0238288
ICH	Bacteroides A plebeius A	13.7838	0.16		-0.00879832	0.0334977	0.803296		0.103092	0.0643499
ICH	Bacteroides clarus	7.38418	0.484		-0.00701188	0.0201161	0.741609		0.469607	0.3617
ICH	CAG-145 sp002320005	7.77566	0.484		0.00673985	0.00822022	0.449571		0.487558	0.443641
ICH	Desulfovibrio piger	3.42739	0.87		0.020531	0.0219586	0.392716		0.874942	0.90516
ICH	Eubacterium R coprostanoligenes	4.58562	0.781		0.00447934	0.0105417	0.688564		0.776616	0.688969
ICH	Butyricimonas sp900258545	0.91677	0.991		0.000652253	0.00701992	0.92958		0.995796	0.986785
ICH	GCA-900066755 sp900066755	8.4206	0.427		-0.00460411	0.0108333	0.68851		0.354672	0.267834
ICH	Lactobacillus B ruminis	3.68717	0.857		-0.01021	0.0158175	0.547058		0.868459	0.837486
ICH	Prevotella sp000436915	11.3071	0.256		-0.0190807	0.0239092	0.461047		0.207008	0.186381
ICH	Ruminococcus A sp000432335	11.0246	0.248		-0.0171296	0.0107527	0.172028		0.203015	0.342264
ICH	UBA1375 sp002305795	1.4469	0.986		0.00346999	0.00995231	0.741545		0.986376	0.973188
ICH	Victivallis sp002998355	5.46511	0.699		0.0283075	0.0219294	0.253217		0.672805	0.797072
SAH	CAG-1000 sp000434555	15.4588	0.734		-0.0317846	0.0162803	0.0675672		0.750754	0.90971
SAH	CAG-510 sp002432425	26.5279	0.182		-0.0125027	0.00774532	0.124885		0.162207	0.24358
SAH	Eisenbergiella sp900066775	13.9281	0.812		0.0200394	0.0131504	0.145928		0.817177	0.893465
SAH	CHKCI006 sp900018345	15.7897	0.744		0.00127563	0.00977397	0.897693		0.715533	0.653647
SAH	Escherichia flexneri	20.6619	0.446		-0.0280463	0.015668	0.0912743		0.424643	0.575812
SAH	Faecalicatena sp002161355	11.9757	0.897		0.00617297	0.0089275	0.498614		0.907909	0.895458
SAH	Intestinimonas massiliensis	24.94	0.274		0.0110179	0.00833886	0.203919		0.189657	0.231699
SAH	Ruminococcus C sp000437255	17.7096	0.593		-0.0113257	0.0155916	0.477477		0.611868	0.581409
SAH	Terrisporobacter othiniensis	18.008	0.576		0.00854268	0.010862	0.442417		0.596946	0.572557

## Sheet: TableS6
Supplementary Table 6. Multivariable MR analyses of gut microbiota on CeVD after adjusting confounding factors
Exposure	Outcome	Blood pressure			Smoking			Alcohol drinking
		OR(95%CI)	P		OR(95%CI)	P		OR(95%CI)	P
Alistipes shahii	IS	0.944(0.891, 1.001)	0.0522382		0.948(0.902, 0.996)	0.0340883		0.999(0.952, 1.049)	0.97944
CAG-273 sp003534295	IS	0.963(0.911, 1.017)	0.175281		0.968(0.928, 1.010)	0.129159		1.008(0.967, 1.051)	0.713056
CAG-345 sp000433315	IS	1.047(1.004, 1.093)	0.0317369		1.055(1.015, 1.096)	0.00701389		1.048(1.005, 1.092)	0.0274975
CAG-873 sp001701165	IS	1.092(1.040, 1.146)	0.000361491		1.040(0.963, 1.080)	0.0550037		1.034(0.996, 1.074)	0.0757362
Clostridium saudiense	IS	0.912(0.849, 0.979)	0.0113169		0.950(0.902, 1.000)	0.0496696		0.951(0.902, 1.004)	0.0672968
Faecalitalea cylindroides	IS	1.130(1.017, 1.255)	0.02339		1.019(0.933, 1.112)	0.673626		0.991(0.903, 1.088)	0.848704
Prevotella sp002933775	IS	0.897(0.821, 0.980)	0.0155991		0.940(0.877, 1.008)	0.0831509		0.922(0.861, 0.988)	0.0217955
Provencibacterium massiliense	IS	1.183(1.048, 1.335)	0.00637266		1.092(0.990, 1.205)	0.0776344		1.100(0.999, 1.211)	0.051984
UBA1066 sp900317515	IS	0.812(0.634, 1.040)	0.09963		0.836(0.676, 1.034)	0.0992262		0.997(0.820, 1.212)	0.976661
Akkermansia muciniphila B	ICH	0.893(0.789, 1.010)	0.0711099		0.903(0.817, 0.997)	0.0443695		0.931(0.853, 1.017)	0.112287
Bacteroides A plebeius A	ICH	0.826(0.687, 0.992)	0.0412338		0.906(0.808, 1.016)	0.0909829		1.021(0.920, 1.133)	0.692104
Bacteroides clarus	ICH	0.707(0.556, 0.900)	0.00480081		0.822(0.713, 0.947)	0.00677003		0.910(0.800, 1.036)	0.152515
CAG-145 sp002320005	ICH	0.555(0.306, 1.007)	0.052776		0.767(0.536, 1.098)	0.147053		0.854(0.627, 1.164)	0.318718
Desulfovibrio piger	ICH	0.894(0.785, 1.019)	0.0940537		0.942(0.850, 1.043)	0.248813		0.945(0.858, 1.041)	0.249512
Eubacterium R coprostanoligenes	ICH	0.733(0.504, 1.067)	0.104855		0.673(0.523, 0.866)	0.0020786		0.712(0.563, 0.900)	0.00454109
Butyricimonas sp900258545	ICH	0.576(0.367, 0.905)	0.0166226		1.043(0.746, 1.456)	0.80712		0.774(0.566, 1.057)	0.106598
Faecalicoccus pleomorphus	ICH	0.678(0.509, 0.903)	0.00799019		0.854(0.698, 1.045)	0.126251		0.791(0.653, 0.958)	0.0161824
GCA-900066755 sp900066755	ICH	1.532(1.045, 2.247)	0.0288706		1.108(0.837, 1.466)	0.47441		1.256(0.985, 1.601)	0.0665522
Lactobacillus B ruminis	ICH	1.193(0.994, 1.432)	0.0580393		1.015(0.871, 1.182)	0.852616		1.054(0.924, 1.203)	0.432522
Prevotella sp000436915	ICH	0.856(0.741, 0.990)	0.0357865		0.907(0.806, 1.021)	0.105322		0.910(0.817, 1.014)	0.0865484
Ruminococcus A sp000432335	ICH	1.587(1.050, 2.399)	0.0284773		1.327(1.023, 1.778)	0.0482065		1.334(1.055, 1.686)	0.0159653
UBA1375 sp002305795	ICH	0.745(0.532, 1.043)	0.0860283		0.931(0.735, 1.179)	0.550559		0.829(0.667, 1.032)	0.0932059
Victivallis sp002998355	ICH	0.770(0.623, 0.952)	0.0158336		0.886(0.775, 1.013)	0.076372		0.853(0.761, 0.956)	0.00643502
CAG-1000 sp000434555	SAH	0.980(0.826, 1.161)	0.811937		1.031(0.907, 1.171)	0.645445		0.911(0.812, 1.022)	0.110974
CAG-510 sp002432425	SAH	1.049(0.678, 1.622)	0.830562		1.154(0.861, 1.547)	0.338419		1.062(0.811, 1.390)	0.662084
Eisenbergiella sp900066775	SAH	0.976(0.813, 1.171)	0.792181		1.040(0.891, 1.213)	0.621742		0.984(0.850, 1.140)	0.832384
CHKCI006 sp900018345	SAH	1.096(0.820, 1.464)	0.536042		1.349(1.098, 1.658)	0.00437445		1.170(0.958, 1.429)	0.124022
Escherichia flexneri	SAH	1.015(0.843, 1.223)	0.875462		1.019(0.895, 1.160)	0.781715		1.091(0.966, 1.232)	0.161557
Faecalicatena sp002161355	SAH	0.885(0.606, 1.293)	0.527431		1.193(0.917, 1.552)	0.189552		1.145(0.904, 1.450)	0.260473
Faecalicoccus pleomorphus	SAH	0.843(0.645, 1.101)	0.209499		1.039(0.851, 1.269)	0.704891		0.997(0.821, 1.211)	0.975591
Intestinimonas massiliensis	SAH	1.361(0.899, 2.058)	0.144878		1.595(1.197, 2.126)	0.00143764		1.264(0.968, 1.651)	0.0853424
Ruminococcus C sp000437255	SAH	0.992(0.823, 1.195)	0.928669		0.987(0.863, 1.129)	0.84555		1.008(0.887, 1.146)	0.902202
Terrisporobacter othiniensis	SAH	0.932(0.658, 1.320)	0.691177		1.053(0.842, 1.317)	0.651675		1.035(0.844, 1.270)	0.739998

## Sheet: TableS7
Supplementary Table 7. MR analyses of inflammatory cytokines on CeVD by different methods
Exposure	Outcome	nSNP	F statistics	h² estimates(%)	Maximum likelihood			Inverse variance weighted			MR.RAPS			BMWR
					OR(95%CI)	P		OR(95%CI)	P		OR(95%CI)	P		OR(95%CI)	P
CXCL11	IS	31	30.8058	9.67	1.110(1.055, 1.169)	5.65896e-05		1.101(1.016, 1.193)	0.0191087		1.111(1.058, 1.167)	2.2974e-05		1.072(0.985, 1.167)	0.108441
CXCL9	IS	32	26.8232	2.17	1.114(1.055, 1.177)	9.54836e-05		1.104(1.010, 1.206)	0.028755		1.108(1.053, 1.166)	7.37305e-05		1.097(1.007, 1.194)	0.0342767
FGF-19	IS	26	31.0998	3.58	0.942(0.892, 0.994)	0.0292452		0.942(0.893, 0.993)	0.0271863		0.940(0.890, 0.994)	0.0287731		0.940(0.889, 0.993)	0.0261259
IL-2	IS	16	22.0522	10.28	0.924(0.859, 0.992)	0.0303336		0.927(0.864, 0.994)	0.0331074		0.924(0.858, 0.995)	0.0353692		0.921(0.849, 0.998)	0.0449499
CCL7	IS	22	30.3627	6.94	0.934(0.884, 0.987)	0.0147876		0.935(0.879, 0.995)	0.0339463		0.943(0.893, 0.995)	0.0318284		0.938(0.877, 1.004)	0.0649912
SCF	IS	38	39.789	4.87	0.955(0.921, 0.990)	0.0115486		0.955(0.913, 1.000)	0.0484028		0.953(0.919, 0.988)	0.00915673		0.949(0.903, 0.996)	0.0345435
TRANCE	IS	35	39.2158	9.11	1.062(1.020, 1.106)	0.00361499		1.060(1.010, 1.113)	0.0183787		1.063(1.021, 1.106)	0.00320057		1.064(1.010, 1.120)	0.0188376
AXIN1	ICH	13	22.1105	5.7	0.772(0.611,0.976)	0.030783		0.777(0.618,0.978)	0.0313812		0.772(0.604,0.987)	0.0388187		0.769(0.605,0.977)	0.0315767
CD5	ICH	29	31.763	6.39	1.176(1.004,1.378)	0.0439789		1.169(1.001,1.365)	0.0487549		1.170(0.998,1.372)	0.0530156		1.173(0.998,1.379)	0.0526638
CXCL9	ICH	39	25.9872	4.23	0.862(0.745,0.996)	0.0439339		0.862(0.744,0.998)	0.0474568		0.870(0.752,1.007)	0.0622734		0.867(0.737,1.020)	0.0859037
MMP-10	ICH	24	59.2375	7.45	0.852(0.737,0.984)	0.0297153		0.853(0.739,0.985)	0.0308224		0.880(0.763,1.015)	0.0784188		0.879(0.762,1.014)	0.077264
PD-L1	ICH	29	25.5837	11.53	0.860(0.742,0.998)	0.0463347		0.860(0.744,0.994)	0.0407252		0.845(0.727,0.983)	0.0288976		0.843(0.726,0.979)	0.0248199
CCL28	SAH	16	22.4545	8.51	1.439(1.143, 1.811)	0.00193345		1.424(1.008, 2.012)	0.0447848		1.479(1.182, 1.850)	0.000623451		1.456(1.035, 2.049)	0.030917
IL-15RA	SAH	11	21.7224	5.16	1.318(1.017, 1.707)	0.0368041		1.308(1.016, 1.684)	0.0370838		1.318(1.006, 1.727)	0.0454297		1.305(1.001, 1.703)	0.0492588
IL-7	SAH	9	22.6165	0.83	1.583(1.165, 2.152)	0.00331834		1.565(1.030, 2.380)	0.0360792		1.623(1.198, 2.199)	0.00175327		1.524(0.987, 2.354)	0.0571126
LIF	SAH	10	20.6288	3.09	0.753(0.572, 0.992)	0.0439854		0.754(0.577, 0.985)	0.038499		0.745(0.559, 0.992)	0.0436993		0.756(0.569, 1.006)	0.054686
CCL7	SAH	13	37.5647	10.89	0.820(0.690, 0.975)	0.0249833		0.824(0.692, 0.979)	0.0281811		0.819(0.687, 0.977)	0.0261676		0.822(0.689, 0.980)	0.0290118
TNF	SAH	19	38.9119	8.03	1.232(1.053, 1.442)	0.00921054		1.226(1.050, 1.432)	0.0100312		1.231(1.049, 1.445)	0.0109182		1.234(1.052, 1.448)	0.00982818

## Sheet: TableS8
Supplementary Table 8. Tests for detecting horizontal and directional pleiotropy in forward MR analysis to detect the causal relationship between inflammatory cytokines and CeVD.
Exposure	Outcome	MR-PRESSO Global test			MR-Egger intercept pEgger				Cochran's Q test
		MR-PRESSO RSSobs	P value		Egger-intercept	Standard Error	P value		IVW (P)	MR-Egger (P)
CXCL11	IS	99.2002	<0.001		0.0127377	0.0108412	0.249578		6.9961e-07	1.45097e-06
CXCL9	IS	103.407	<0.001		-0.00713224	0.00854508	0.410506		3.03593e-08	3.56191e-08
FGF-19	IS	22.8975	0.704		0.00523212	0.00708002	0.467075		0.743545	0.723926
IL-2	IS	16.9867	0.479		0.00949242	0.00874759	0.296189		0.453641	0.465348
CCL7	IS	30.6275	0.158		-0.00735716	0.00866499	0.405892		0.130418	0.12526
SCF	IS	65.1194	0.007		-0.00312516	0.00434431	0.476558		0.0052051	0.00471535
TRANCE	IS	54.7687	0.028		-0.00181474	0.00594199	0.761972		0.0288815	0.0228248
AXIN1	ICH	9.33571	0.797		-0.0270356	0.0291842	0.374127		0.779175	0.781191
CD5	ICH	26.8383	0.637		-0.0166347	0.0194414	0.399732		0.611349	0.598548
CXCL9	ICH	43.4527	0.35		0.00274267	0.0135605	0.840826		0.329587	0.290952
MMP-10	ICH	25.152	0.479		-0.00132768	0.0146948	0.928826		0.446214	0.38817
PD-L1	ICH	20.2472	0.9		0.00182033	0.0155995	0.907968		0.910922	0.88565
CCL28	SAH	42.9458	0.001		-0.0290159	0.0429651	0.510463		0.00102172	0.000894207
IL-15RA	SAH	7.83805	0.805		-0.0334222	0.031666	0.318723		0.766199	0.793797
IL-7	SAH	21.9065	0.053		0.00981467	0.0660419	0.88605		0.0343907	0.0204526
LIF	SAH	10.1819	0.54		0.0508463	0.031384	0.143863		0.507769	0.68757
CCL7	SAH	13.8313	0.476		0.00769432	0.0243351	0.757783		0.410077	0.338631
TNF	SAH	22.2244	0.449		-0.0235393	0.0152237	0.140462		0.607746	0.709618

## Sheet: TableS9
Supplementary Table 9. Reverse MR analyses of CeVD on inflammatory cytokines by different methods.
Exposure	Outcome	nSNP	F statistics	Maximum likelihood			Inverse variance weighted			MR.RAPS			BMWR
				β(95%CI)	P		β(95%CI)	P		β(95%CI)	P		β(95%CI)	P
IS	CXCL11	18	38.838	0.116(0.005, 0.227)	0.0405397		0.099(-0.155, 0.352)	0.444076		0.116(0.017, 0.215)	0.0211267		-0.055(-0.176, 0.065)	0.368515
IS	CXCL9	18	38.838	0.129(0.025, 0.234)	0.0153911		0.119(-0.081, 0.320)	0.243878		0.132(0.034, 0.231)	0.00833469		0.006(-0.104, 0.116)	0.914725
IS	FGF-19	18	38.838	0.024(-0.080, 0.128)	0.649531		0.023(-0.082, 0.129)	0.663382		0.024(-0.082, 0.130)	0.656808		0.023(-0.089, 0.135)	0.685476
IS	IL-2	18	38.838	-0.037(-0.149, 0.075)	0.516096		-0.037(-0.153, 0.079)	0.531024		-0.038(-0.151, 0.075)	0.50868		-0.038(-0.162, 0.085)	0.542519
IS	CCL7	18	38.838	-0.060(-0.174, 0.054)	0.29923		-0.061(-0.174, 0.051)	0.284535		-0.063(-0.179, 0.053)	0.288494		-0.064(-0.179, 0.052)	0.281799
IS	SCF	18	38.838	0.004(-0.099, 0.107)	0.940033		0.004(-0.117, 0.125)	0.950889		0.004(-0.100, 0.108)	0.940715		0.003(-0.122, 0.128)	0.959647
IS	TRANCE	18	38.838	0.038(-0.066, 0.141)	0.476286		0.036(-0.096, 0.167)	0.596746		0.037(-0.067, 0.141)	0.484428		0.042(-0.094, 0.177)	0.546885
ICH	AXIN1	13	23.7018	-0.008(-0.053,0.037)	0.72168		-0.008(-0.061,0.045)	0.770479		-0.008(-0.054,0.038)	0.727609		-0.008(-0.062,0.046)	0.764526
ICH	CD5	13	23.7018	-0.022(-0.062,0.018)	0.280063		-0.021(-0.069,0.026)	0.382198		-0.022(-0.063,0.018)	0.275834		-0.026(-0.072,0.020)	0.260557
ICH	CXCL9	13	23.7018	-0.026(-0.065,0.013)	0.197635		-0.025(-0.064,0.015)	0.22041		-0.026(-0.066,0.014)	0.209425		-0.026(-0.067,0.015)	0.212555
ICH	MMP-10	13	23.7018	-0.018(-0.058,0.023)	0.394868		-0.017(-0.064,0.030)	0.485082		-0.018(-0.059,0.023)	0.397101		-0.020(-0.066,0.026)	0.397013
ICH	PD-L1	13	23.7018	-0.030(-0.070,0.010)	0.140854		-0.029(-0.069,0.011)	0.157272		-0.030(-0.071,0.011)	0.152708		-0.038(-0.083,0.008)	0.104335
SAH	CCL28	23	30.1712	-0.007(-0.041, 0.028)	0.704551		-0.006(-0.051, 0.038)	0.77735		-0.007(-0.042, 0.028)	0.706589		-0.008(-0.054, 0.038)	0.723132
SAH	IL-15RA	23	30.1712	-0.007(-0.046, 0.033)	0.748809		-0.006(-0.045, 0.033)	0.752485		-0.007(-0.047, 0.034)	0.752014		-0.007(-0.048, 0.033)	0.720319
SAH	IL-7	23	30.1712	-0.012(-0.048, 0.024)	0.50827		-0.012(-0.058, 0.034)	0.609437		-0.013(-0.049, 0.024)	0.495508		-0.017(-0.065, 0.030)	0.47131
SAH	LIF	23	30.1712	-0.030(-0.070, 0.009)	0.135347		-0.030(-0.069, 0.009)	0.134747		-0.031(-0.071, 0.010)	0.138409		-0.031(-0.072, 0.010)	0.143535
SAH	CCL7	23	30.1712	-0.013(-0.053, 0.027)	0.525227		-0.013(-0.054, 0.029)	0.549553		-0.013(-0.054, 0.028)	0.527249		-0.015(-0.059, 0.030)	0.521522
SAH	TNF	23	30.1712	-0.017(-0.052, 0.018)	0.343419		-0.017(-0.051, 0.018)	0.343236		-0.017(-0.053, 0.019)	0.347296		-0.018(-0.054, 0.018)	0.316049

[truncated: 2 more sheets: TableS10, TableS11]
